# Supplementary material for: The impact of passive heat maintenance strategies between an active warm-up and performance: a systematic review and meta-analysis
Source: BMC Sports Sci Med Rehabil. 2022 Aug 13;14:154. doi: 10.1186/s13102-022-00546-7 (PMC9375923; doi:10.1186/s13102-022-00546-7)
Supplement: Supplementary file 1 — Additional file 1. Table S1. Methodological quality scores of the included studies. [file 13102_2022_546_MOESM1_ESM.xlsx]

## Sheet: Sheet1
Table S1: Methodological quality scores of the included studies
Study	Scores on PEDro Scale*
	1	2	3	4	5	6	7	8	9	10	11	Total/10†
Cook et al, (2013)	+	+	-	+	-	-	-	+	+	+	+	7
Cowper et al, (2020)	+	+	-	+	-	-	-	+	+	+	+	7
Falkner et al, (2013a)	+	-	-	+	-	-	-	+	+	+	+	6
Falkner et al, (2013b)	+	-	-	+	-	-	-	+	+	+	+	6
Killduff et al, (2013)	+	+	-	+	-	-	-	+	+	+	+	7
West et al, (2015)	+	+	-	+	-	-	-	+	+	+	+	7
Wilkins & Havenith, (2017)	+	+	-	+	-	-	-	-	+	+	+	6
*Column numbers correspond to the following criteria on the PEDro scale: 1. Eligibility criteria specified. 2. Subjects randomly allocated to groups (in a crossover study, subjects were randomly allocated an order in which treatments were recieved. 3. Allocation was concealed 4. The groups were similar at baseline regarding the most important prognostic indicators. 5. There was blinding of all su…
