# Supplementary material for: The impact of passive heat maintenance strategies between an active warm-up and performance: a systematic review and meta-analysis
Source: BMC Sports Sci Med Rehabil. 2022 Aug 13;14:154. doi: 10.1186/s13102-022-00546-7 (PMC9375923; doi:10.1186/s13102-022-00546-7)
Supplement: Supplementary file 2 — Additional file 2. Raw data of meta-analysis. [file 13102_2022_546_MOESM2_ESM.xlsx]

## Sheet: TTC
Trial number	Test	Study ID (author and year)	Number of participants in the experimental group	Experimental group mean	Experimental group SD	Number of participants in the comparator group (e.g. control/placebo)	Comparator group mean	Comparator group SD	Effect size	Calculation A	Calculation B	Calculation C	Standard error of the effect size
1	TTC	Cowper et al, (2020)	10	433.1	14.4	10	437.9	14.4	-0.33	0.2	0	0.2	0.45
2	RST	Killduff et al, (2013)	20	41.78	0.94	20	42.09	0.94	-0.33	0.1	0	0.1	0.32
3	RST	West et al, (2015)	16	41	0.92	16	41.23	0.92	-0.25	0.13	0	0.13	0.35
4	TTC	Wilkins & Havenith, (2017)	12	26.3	2	12	26.51	0.5	-0.17	0.17	0	0.17	0.41

## Sheet: Core Temperature
Trial number	Study ID (author and year)	Number of participants in the experimental group	Experimental group mean	Experimental group SD	Number of participants in the comparator group (e.g. control/placebo)	Comparator group mean	Comparator group SD	Effect size	Calculation A	Calculation B	Calculation C	Standard error of the effect size
1	Cowper et al, (2020)	10	37.94	0.74	10	36.57	1.15	1.45	0.2	0.05	0.25	0.5
2	Falkner et al, (2013a)	11	37.2	0.2	11	37.2	0.3	0	0.18	0	0.18	0.43
3	Falkner et al, (2013b)	10	37.2	0.2	10	37.2	0.2	0	0.2	0	0.2	0.45
4	Killduff et al, (2013)	20	37.5	0.3	20	37.1	0.31	1.31	0.1	0.02	0.12	0.35
5	Wilkins & Havenith, (2017)	12	35.8	3.6	12	35.7	1.1	0.04	0.17	0	0.17	0.41

## Sheet: PPO
Trial number	Test	Study ID (author and year)	Number of participants in the experimental group	Experimental group mean	Experimental group SD	Number of participants in the comparator group (e.g. control/placebo)	Comparator group mean	Comparator group SD	Effect size	Calculation A	Calculation B	Calculation C	Standard error of the effect size
1	PPO	Falkner et al, (2013a)	11	1561	239	11	1397	239	0.69	0.18	0.01	0.19	0.44
2	PPO	Falkner et al, (2013b)	10	1609	260	10	1468	260	0.54	0.2	0.01	0.21	0.46
3	CMJ PPO	Killduff et al, (2013)	20	5056	345	20	4868	345	0.54	0.1	0	0.1	0.32
4	CMJ PPO	West et al, (2015)	16	5391	386	16	5223	440	0.44	0.13	0	0.13	0.36
